# Supplementary material for: Delfinoia, a new South American aphid genus (Hemiptera, Aphididae, Macrosiphini) on Cayaponia (Cucurbitaceae)
Source: Zookeys. 2017 Apr 26;(671):49–60. doi: 10.3897/zookeys.671.12247 (PMC5523209; doi:10.3897/zookeys.671.12247)
Supplement: XML Treatment for Delfinoia [file zookeys.671.12247-treatment1.xml]

<!DOCTYPE tp:taxon-treatment
  PUBLIC "-//TaxonX//DTD Taxonomic Treatment Publishing DTD v0 20100105//EN" "tax-treatment-NSO.dtd">
<tp:taxon-treatment xmlns:tp="http://www.plazi.org/taxpub"><tp:treatment-meta><kwd-group><label>Taxon classification</label><kwd><named-content xmlns:xlink="http://www.w3.org/1999/xlink" content-type="kingdom">Animalia</named-content></kwd><kwd><named-content xmlns:xlink="http://www.w3.org/1999/xlink" content-type="order">Hemiptera</named-content></kwd><kwd><named-content xmlns:xlink="http://www.w3.org/1999/xlink" content-type="family">Aphididae</named-content></kwd></kwd-group><mixed-citation publication-type="journal"><person-group><name><surname>Nafría</surname><given-names>Juan M. Nieto</given-names></name><name><surname>Durante</surname><given-names>M. Pilar Mier</given-names></name><name><surname>Ciruelos</surname><given-names>Sara I. López</given-names></name></person-group><article-title>
          <italic><tp:taxon-name><tp:taxon-name-part taxon-name-part-type="genus" reg="Delfinoia">Delfinoia</tp:taxon-name-part></tp:taxon-name></italic>, a new South American aphid genus (<tp:taxon-name><tp:taxon-name-part taxon-name-part-type="order">Hemiptera</tp:taxon-name-part></tp:taxon-name>, <tp:taxon-name><tp:taxon-name-part taxon-name-part-type="family">Aphididae</tp:taxon-name-part></tp:taxon-name>, <tp:taxon-name><tp:taxon-name-part taxon-name-part-type="tribe">Macrosiphini</tp:taxon-name-part></tp:taxon-name>) on <italic><tp:taxon-name><tp:taxon-name-part taxon-name-part-type="genus" reg="Cayaponia">Cayaponia</tp:taxon-name-part></tp:taxon-name></italic> (<tp:taxon-name><tp:taxon-name-part taxon-name-part-type="family">Cucurbitaceae</tp:taxon-name-part></tp:taxon-name>)</article-title><source>Zookeys</source><day>26</day><month>4</month><year>2017</year><volume>2017</volume><issue>671</issue><fpage>49</fpage><lpage>60</lpage><pub-id pub-id-type="doi">10.3897/zookeys.671.12247</pub-id></mixed-citation></tp:treatment-meta><tp:nomenclature><tp:taxon-name>
            <tp:taxon-name-part taxon-name-part-type="genus" reg="Delfinoia">Delfinoia</tp:taxon-name-part>
            <object-id xmlns:xlink="http://www.w3.org/1999/xlink" content-type="zoobank" xlink:type="simple">http://zoobank.org/94ECE792-62B4-4CBD-BAB4-8DB36BEDB5C0</object-id>
          </tp:taxon-name><tp:taxon-authority>Nieto Nafría &amp; Mier Durante</tp:taxon-authority><tp:taxon-status xmlns:xlink="http://www.w3.org/1999/xlink" xlink:type="simple">gen. n.</tp:taxon-status><xref ref-type="fig" rid="F2">Figs 2</xref><xref ref-type="fig" rid="F3">, 3</xref><xref ref-type="fig" rid="F4">, 4</xref></tp:nomenclature><tp:treatment-sec sec-type="diagnosis" id="SECID0EVBBG"><title>Diagnosis.</title><p>Aphid genus belongig to tribe <tp:taxon-name><tp:taxon-name-part taxon-name-part-type="tribe">Macrosiphini</tp:taxon-name-part></tp:taxon-name> (<tp:taxon-name><tp:taxon-name-part taxon-name-part-type="family">Aphididae</tp:taxon-name-part></tp:taxon-name>, <tp:taxon-name><tp:taxon-name-part taxon-name-part-type="subfamily">Aphidinae</tp:taxon-name-part></tp:taxon-name>) with primary sensoria on antennal segments V and VI with thick and non-ciliated edge (Fig. <xref ref-type="fig" rid="F4">4</xref>).</p></tp:treatment-sec><tp:treatment-sec sec-type="description" id="SECID0EOCBG"><title>Description.</title><p>Macrosiphine aphid with (1) primary sensoria with thick and non-ciliated edge (Fig. <xref ref-type="fig" rid="F4">4</xref>), in addition to presence of (2) moderately divergent and smooth frontolateral tubercles and a small frontomedial tubercle and small frontal sinus in apterous viviparous females (Figs <xref ref-type="fig" rid="F2">2</xref>, <xref ref-type="fig" rid="F3">3A</xref>), (3) long antenna with long antennal segment VI terminal process (Fig. <xref ref-type="fig" rid="F2">2</xref>), (4) long and moderately swollen siphunculi (Figs <xref ref-type="fig" rid="F2">2</xref>, <xref ref-type="fig" rid="F3">3E</xref>), and also (5) secondary sensoria on antennae absent in apterous viviparous females and present on segment III in alate viviparous females (Figs <xref ref-type="fig" rid="F2">2</xref>, <xref ref-type="fig" rid="F3">3G</xref>), (6) penultimate and ultimate rostral segments provided with many robust, long and pointed setae (Fig. <xref ref-type="fig" rid="F3">3C</xref>), (7) first segments of tarsi with three setae, (8) dorsum scarcely sclerotized, mainly unpigmented in wingless forms and with marginal and intersegmental sclerites in winged forms (Fig. <xref ref-type="fig" rid="F2">2</xref>), (9) rugose and pale spiracular sclerites and circular or subcircular spiracular apertures (Fig. <xref ref-type="fig" rid="F3">3D</xref>), (10) truncated and short setae on most part of body dorsum and appendages (Fig. <xref ref-type="fig" rid="F3">3B</xref>), (11) siphunculi tenuously ornamented in the proximal part, smooth on remaining length, and provided with few and not always complete lines under the flange (Figs <xref ref-type="fig" rid="F2">2</xref>, <xref ref-type="fig" rid="F3">3E</xref>), (12) triangular and relatively short cauda (Table <xref ref-type="table" rid="T1">1</xref>, Figs <xref ref-type="fig" rid="F2">2</xref>, <xref ref-type="fig" rid="F3">3F</xref>), and (13) dusky bordered forewing cubital veins in winged forms (Fig. <xref ref-type="fig" rid="F2">2</xref>).</p><fig id="F3" position="float" orientation="portrait"><label>Figure 3.</label><caption><p>
                <italic><tp:taxon-name><tp:taxon-name-part taxon-name-part-type="genus" reg="Delfinoia">Delfinoia</tp:taxon-name-part> <tp:taxon-name-part taxon-name-part-type="species" reg="peruviana">peruviana</tp:taxon-name-part></tp:taxon-name></italic> (Essig). <bold>A–F</bold> apterous viviparous females <bold>G</bold> alate viviparous female <bold>A</bold> frontal edge <bold>B</bold> dorsocephalic setae, third row, the shorter is the external one <bold>C</bold> pre-ultimate and ultimate rostral segments <bold>D</bold> spiracular abdominal plate and aperture <bold>E</bold> siphunculus <bold>F</bold> cauda <bold>G</bold> antennal segment III.</p></caption><graphic xmlns:xlink="http://www.w3.org/1999/xlink" xlink:href="zookeys-671-049-g003.jpg" position="float" orientation="portrait" xlink:type="simple" id="oo_133571.jpg"/></fig></tp:treatment-sec><tp:treatment-sec sec-type="type species" id="SECID0EGGBG"><title>Type species.</title><p>
            <italic><tp:taxon-name><tp:taxon-name-part taxon-name-part-type="genus" reg="Amphorophora">Amphorophora</tp:taxon-name-part> <tp:taxon-name-part taxon-name-part-type="species" reg="peruviana">peruviana</tp:taxon-name-part></tp:taxon-name></italic> Essig, 1953.</p></tp:treatment-sec><tp:treatment-sec sec-type="Taxonomic discussion" id="SECID0EXGBG"><title>Taxonomic discussion.</title><p>Ten genera and one subgenus of <tp:taxon-name><tp:taxon-name-part taxon-name-part-type="tribe">Macrosiphini</tp:taxon-name-part></tp:taxon-name> known in the Americas have more or less developed and divergent or parallel frontolateral tubercles, long antennae and elongate swollen siphunculi (characters 2, 3 and 4); they are <italic><tp:taxon-name><tp:taxon-name-part taxon-name-part-type="genus" reg="Amphorophora">Amphorophora</tp:taxon-name-part></tp:taxon-name></italic> Buckton, 1876, <italic><tp:taxon-name><tp:taxon-name-part taxon-name-part-type="genus" reg="Delphiniobium">Delphiniobium</tp:taxon-name-part></tp:taxon-name></italic> Mordvilko, 1914, <italic><tp:taxon-name><tp:taxon-name-part taxon-name-part-type="genus" reg="Gibbomyzus">Gibbomyzus</tp:taxon-name-part></tp:taxon-name></italic> Nieto Nafría, Pérez Hidalgo, Martínez-Torres &amp; Villalobos Muller, 2013, <italic><tp:taxon-name><tp:taxon-name-part taxon-name-part-type="genus" reg="Glabromyzus">Glabromyzus</tp:taxon-name-part></tp:taxon-name></italic> Richards, 1960, <italic><tp:taxon-name><tp:taxon-name-part taxon-name-part-type="genus" reg="Hyperomyzus">Hyperomyzus</tp:taxon-name-part></tp:taxon-name></italic> Börner, 1933, <italic><tp:taxon-name><tp:taxon-name-part taxon-name-part-type="genus" reg="Illinoia">Illinoia</tp:taxon-name-part></tp:taxon-name></italic> Wilson, 1910, <italic><tp:taxon-name><tp:taxon-name-part taxon-name-part-type="genus" reg="Rhopalomyzus">Rhopalomyzus</tp:taxon-name-part></tp:taxon-name></italic> Mordvilko, 1921 and <italic><tp:taxon-name><tp:taxon-name-part taxon-name-part-type="genus" reg="Ucrimyzus">Ucrimyzus</tp:taxon-name-part></tp:taxon-name></italic> Mier Durante &amp; Pérez Hidalgo, 2013, <italic><tp:taxon-name><tp:taxon-name-part taxon-name-part-type="genus" reg="Utamphorophora">Utamphorophora</tp:taxon-name-part></tp:taxon-name></italic> and <italic><tp:taxon-name><tp:taxon-name-part taxon-name-part-type="genus" reg="Wahlgreniella">Wahlgreniella</tp:taxon-name-part></tp:taxon-name></italic>, and the subgenus <tp:taxon-name><tp:taxon-name-part taxon-name-part-type="subgenus" reg="Picturaphis">Picturaphis</tp:taxon-name-part></tp:taxon-name> Blanchard, 1922 which is currently included in genus <italic><tp:taxon-name><tp:taxon-name-part taxon-name-part-type="genus" reg="Microparsus">Microparsus</tp:taxon-name-part></tp:taxon-name></italic> Patch, 1909.</p><fig id="F4" position="float" orientation="portrait"><label>Figure 4.</label><caption><p>
                <italic><tp:taxon-name><tp:taxon-name-part taxon-name-part-type="genus" reg="Delfinoia">Delfinoia</tp:taxon-name-part> <tp:taxon-name-part taxon-name-part-type="species" reg="peruviana">peruviana</tp:taxon-name-part></tp:taxon-name></italic> (Essig) apterous viviparous female. Antennal segments V and VI, in part, showing primary and satellite (on VI) sensoria.</p></caption><graphic xmlns:xlink="http://www.w3.org/1999/xlink" xlink:href="zookeys-671-049-g004.jpg" position="float" orientation="portrait" xlink:type="simple" id="oo_133572.jpg"/></fig><p>Feature 1 is the most distinctive character of the new genus, and is very exceptional in <tp:taxon-name><tp:taxon-name-part taxon-name-part-type="tribe">Macrosiphini</tp:taxon-name-part></tp:taxon-name>, and features 5 to 13 in combination help to separate the new genus from any of the above mentioned genera, although they are present in some of them.</p><!--PageBreak--><p>The novelty of the genus could be assured with complete certainty by the analysis of some genetic marker, which cannot be carried out at present because all the known material of the species is mounted on microscopic slides.</p></tp:treatment-sec><tp:treatment-sec sec-type="etymology" id="SECID0EZKBG"><title>Etymology.</title><p>The name <italic><tp:taxon-name><tp:taxon-name-part taxon-name-part-type="genus" reg="Delfinoia">Delfinoia</tp:taxon-name-part></tp:taxon-name></italic> is in honour of Dr. Miguel Ángel Delfino (retired professor of entomology, University of Cordoba (Argentina), aphidologist and good friend for decades), who was the author of <italic><tp:taxon-name><tp:taxon-name-part taxon-name-part-type="genus" reg="Wahlgreniella">W.</tp:taxon-name-part> <tp:taxon-name-part taxon-name-part-type="species" reg="australis">australis</tp:taxon-name-part></tp:taxon-name></italic>.</p></tp:treatment-sec><tp:treatment-sec><!--Section generated to contain objects referenced in tp:taxon-treatment.--><fig id="F2" position="float" orientation="portrait"><label>Figure 2.</label><caption><p>
            <italic><tp:taxon-name><tp:taxon-name-part taxon-name-part-type="genus" reg="Delfinoia">Delfinoia</tp:taxon-name-part> <tp:taxon-name-part taxon-name-part-type="species" reg="peruviana">peruviana</tp:taxon-name-part></tp:taxon-name></italic> (Essig). <bold>A–B</bold> specimens from Peru, previously labelled <italic><tp:taxon-name><tp:taxon-name-part taxon-name-part-type="genus" reg="Utamphorophora">Utamphorophora</tp:taxon-name-part> <tp:taxon-name-part taxon-name-part-type="species" reg="peruviana">peruviana</tp:taxon-name-part></tp:taxon-name></italic> (Essig) <bold>C–F</bold> specimens from Argentina, previously labelled <italic><tp:taxon-name><tp:taxon-name-part taxon-name-part-type="genus" reg="Wahlgreniella">Wahlgreniella</tp:taxon-name-part> <tp:taxon-name-part taxon-name-part-type="species" reg="australis">australis</tp:taxon-name-part></tp:taxon-name></italic> Delfino <bold>A, C</bold> apterous viviparous females <bold>B, D</bold> alate viviparous females <bold>E–F</bold> male. Scale bar: <bold>A–D</bold> 1 mm; <bold>E, F</bold> 0.21 mm.</p></caption><graphic xmlns:xlink="http://www.w3.org/1999/xlink" xlink:href="zookeys-671-049-g002.jpg" position="float" orientation="portrait" xlink:type="simple" id="oo_133570.jpg"/></fig><table-wrap id="T1" position="float" orientation="portrait"><label>Table 1.</label><caption><p>Metric and meristic features of viviparous females of <italic><tp:taxon-name><tp:taxon-name-part taxon-name-part-type="genus" reg="Utamphorophora">Utamphorophora</tp:taxon-name-part> <tp:taxon-name-part taxon-name-part-type="species" reg="peruviana">peruviana</tp:taxon-name-part></tp:taxon-name></italic> (Essig), and viviparous females and males of <italic><tp:taxon-name><tp:taxon-name-part taxon-name-part-type="genus" reg="Wahlgreniella">Wahlgreniella</tp:taxon-name-part> <tp:taxon-name-part taxon-name-part-type="species" reg="australis">australis</tp:taxon-name-part></tp:taxon-name></italic> Delfino (all of them now under the name <italic><tp:taxon-name><tp:taxon-name-part taxon-name-part-type="genus" reg="Delfinoia">Delfinoia</tp:taxon-name-part> <tp:taxon-name-part taxon-name-part-type="species" reg="peruviana">peruviana</tp:taxon-name-part></tp:taxon-name></italic>). The measurements are lengths, except where indicated that they are a width or diameter. Values in brackets are data from Delfino’s description of <italic><tp:taxon-name><tp:taxon-name-part taxon-name-part-type="genus" reg="Wahlgreniella">W.</tp:taxon-name-part> <tp:taxon-name-part taxon-name-part-type="species" reg="australis">australis</tp:taxon-name-part></tp:taxon-name></italic>. Values in bold are new minima or maxima for each character in apterous or alate females based on our data. Abbreviations: <abbrev xmlns:xlink="http://www.w3.org/1999/xlink" xlink:title="alate viviparous females" id="ABBRID0EKCAE" xlink:type="simple">AL</abbrev>, alate viviparous females; <abbrev xmlns:xlink="http://www.w3.org/1999/xlink" xlink:title="apterous viviparous females" id="ABBRID0EOCAE" xlink:type="simple">AP</abbrev>, apterous viviparous females; <abbrev xmlns:xlink="http://www.w3.org/1999/xlink" xlink:title="males" id="ABBRID0ESCAE" xlink:type="simple">M</abbrev>, males; <abbrev xmlns:xlink="http://www.w3.org/1999/xlink" xlink:title="number of measured specimens" id="ABBRID0EWCAE" xlink:type="simple">n</abbrev>, number of measured specimens; <abbrev xmlns:xlink="http://www.w3.org/1999/xlink" xlink:title="abdominal segment" id="ABBRID0E1CAE" xlink:type="simple">Abd.</abbrev>, abdominal segment; <abbrev xmlns:xlink="http://www.w3.org/1999/xlink" xlink:title="antennal segment III" id="ABBRID0E5CAE" xlink:type="simple">AntIII</abbrev>, <abbrev xmlns:xlink="http://www.w3.org/1999/xlink" xlink:title="antennal segment IV" id="ABBRID0ECDAE" xlink:type="simple">AntIV</abbrev>, <abbrev xmlns:xlink="http://www.w3.org/1999/xlink" xlink:title="antennal segment V" id="ABBRID0EGDAE" xlink:type="simple">AntV</abbrev>, <abbrev xmlns:xlink="http://www.w3.org/1999/xlink" xlink:title="antennal segment VIb" id="ABBRID0EKDAE" xlink:type="simple">AntVIb</abbrev>,<abbrev xmlns:xlink="http://www.w3.org/1999/xlink" xlink:title="antennal segment VIpt" id="ABBRID0EODAE" xlink:type="simple"> AntVIpt</abbrev>, antennal segments, <abbrev xmlns:xlink="http://www.w3.org/1999/xlink" xlink:title="base" id="ABBRID0ESDAE" xlink:type="simple">b</abbrev> and <abbrev xmlns:xlink="http://www.w3.org/1999/xlink" xlink:title="processus terminalis of sixth segment" id="ABBRID0EWDAE" xlink:type="simple">pt</abbrev> respectively being base and processus terminalis of sixth segment; <italic>D</italic>, subarticular width of <abbrev xmlns:xlink="http://www.w3.org/1999/xlink" xlink:title="antennal segment III" id="ABBRID0E3DAE" xlink:type="simple">AntIII</abbrev>; <abbrev xmlns:xlink="http://www.w3.org/1999/xlink" xlink:title="segment" id="ABBRID0EAEAE" xlink:type="simple">seg.</abbrev>, segment; <italic><abbrev xmlns:xlink="http://www.w3.org/1999/xlink" xlink:title="minimal width of proximal pedunculate portion" id="ABBRID0EFEAE" xlink:type="simple">SPW</abbrev></italic> and <italic><abbrev xmlns:xlink="http://www.w3.org/1999/xlink" xlink:title="maximal width of swollen portion of siphunculus" id="ABBRID0EKEAE" xlink:type="simple">SSW</abbrev></italic>, respectively minimal width of proximal pedunculate portion and maximal width of swollen portion of siphunculus.</p></caption><table id="TID0EDHAC" rules="all"><tbody><tr><th rowspan="1" colspan="1"/><th rowspan="1" colspan="1">
                <italic><tp:taxon-name><tp:taxon-name-part taxon-name-part-type="genus" reg="Utamphorophora">U.</tp:taxon-name-part> <tp:taxon-name-part taxon-name-part-type="species" reg="peruviana">peruviana</tp:taxon-name-part></tp:taxon-name></italic> <abbrev xmlns:xlink="http://www.w3.org/1999/xlink" xlink:title="apterous viviparous females" id="ABBRID0EFFAE" xlink:type="simple">AP</abbrev><break/> types (<abbrev xmlns:xlink="http://www.w3.org/1999/xlink" xlink:title="number of measured specimens" id="ABBRID0EKFAE" xlink:type="simple">n</abbrev>=4)</th><th rowspan="1" colspan="1">
                <italic><tp:taxon-name><tp:taxon-name-part taxon-name-part-type="genus" reg="Wahlgreniella">W.</tp:taxon-name-part> <tp:taxon-name-part taxon-name-part-type="species" reg="australis">australis</tp:taxon-name-part></tp:taxon-name></italic> <abbrev xmlns:xlink="http://www.w3.org/1999/xlink" xlink:title="apterous viviparous females" id="ABBRID0E4FAE" xlink:type="simple">AP</abbrev> new data (<abbrev xmlns:xlink="http://www.w3.org/1999/xlink" xlink:title="number of measured specimens" id="ABBRID0EBGAE" xlink:type="simple">n</abbrev>=18) &amp; [orig.descr.]</th><th rowspan="1" colspan="1">
                <italic><tp:taxon-name><tp:taxon-name-part taxon-name-part-type="genus" reg="Utamphorophora">U.</tp:taxon-name-part> <tp:taxon-name-part taxon-name-part-type="species" reg="peruviana">peruviana</tp:taxon-name-part></tp:taxon-name></italic> <abbrev xmlns:xlink="http://www.w3.org/1999/xlink" xlink:title="alate viviparous females" id="ABBRID0EUGAE" xlink:type="simple">AL</abbrev> types (<abbrev xmlns:xlink="http://www.w3.org/1999/xlink" xlink:title="number of measured specimens" id="ABBRID0EYGAE" xlink:type="simple">n</abbrev>=3)</th><th rowspan="1" colspan="1">
                <italic><tp:taxon-name><tp:taxon-name-part taxon-name-part-type="genus" reg="Wahlgreniella">W.</tp:taxon-name-part> <tp:taxon-name-part taxon-name-part-type="species" reg="australis">australis</tp:taxon-name-part></tp:taxon-name></italic> <abbrev xmlns:xlink="http://www.w3.org/1999/xlink" xlink:title="alate viviparous females" id="ABBRID0ELHAE" xlink:type="simple">AL</abbrev> new data (<abbrev xmlns:xlink="http://www.w3.org/1999/xlink" xlink:title="number of measured specimens" id="ABBRID0EPHAE" xlink:type="simple">n</abbrev>=8) &amp; [orig.descr.]</th><th rowspan="1" colspan="1">
                <abbrev xmlns:xlink="http://www.w3.org/1999/xlink" xlink:title="males" id="ABBRID0EXHAE" xlink:type="simple">M</abbrev> <abbrev xmlns:xlink="http://www.w3.org/1999/xlink" xlink:title="number of measured specimens" id="ABBRID0E2HAE" xlink:type="simple">n</abbrev>=1</th></tr><tr><td rowspan="1" colspan="1">Body [mm]</td><td rowspan="1" colspan="1">2.800–<bold>3.575</bold></td><td rowspan="1" colspan="1">
                <bold>2.150</bold>–3.150</td><td rowspan="1" colspan="1">2.600–<bold>3.125</bold></td><td rowspan="1" colspan="1">
                <bold>2.350</bold>–3.025</td><td rowspan="1" colspan="1">2.200</td></tr><tr><td rowspan="1" colspan="1">Antenna [mm]</td><td rowspan="1" colspan="1">3.875–<bold>4.050</bold></td><td rowspan="1" colspan="1">
                <bold>2.875</bold>–<bold>4.050</bold></td><td rowspan="1" colspan="1">3.600–<bold>4.175</bold></td><td rowspan="1" colspan="1">
                <bold>3.200</bold>–3.875</td><td rowspan="1" colspan="1">3.513–3.675</td></tr><tr><td rowspan="1" colspan="1">Antenna / body [times]</td><td rowspan="1" colspan="1">
                <bold>1.12</bold>–1.42</td><td rowspan="1" colspan="1">1.18–<bold>1.48</bold></td><td rowspan="1" colspan="1">1.31–1.39</td><td rowspan="1" colspan="1">
                <bold>1.28</bold>–<bold>1.48</bold></td><td rowspan="1" colspan="1">1.60–1.67</td></tr><tr><td rowspan="1" colspan="1">
                <abbrev xmlns:xlink="http://www.w3.org/1999/xlink" xlink:title="antennal segment III" id="ABBRID0E2KAE" xlink:type="simple">AntIII</abbrev> [mm]</td><td rowspan="1" colspan="1">0.64–<bold>0.90</bold></td><td rowspan="1" colspan="1">
                <bold>0.58</bold>–0.79</td><td rowspan="1" colspan="1">0.71–<bold>0.88</bold></td><td rowspan="1" colspan="1">
                <bold>0.63</bold>–0.72</td><td rowspan="1" colspan="1">0.66–0.67</td></tr><tr><td rowspan="1" colspan="1">
                <abbrev xmlns:xlink="http://www.w3.org/1999/xlink" xlink:title="antennal segment IV" id="ABBRID0E4LAE" xlink:type="simple">AntIV</abbrev> [mm]</td><td rowspan="1" colspan="1">
                <bold>0.45</bold>–0.78</td><td rowspan="1" colspan="1">0.50–<bold>0.80</bold></td><td rowspan="1" colspan="1">0.65–<bold>0.80</bold></td><td rowspan="1" colspan="1">
                <bold>0.53</bold>–0.69</td><td rowspan="1" colspan="1">0.60–0.62</td></tr><tr><td rowspan="1" colspan="1">
                <abbrev xmlns:xlink="http://www.w3.org/1999/xlink" xlink:title="antennal segment V" id="ABBRID0E6MAE" xlink:type="simple">AntV</abbrev> [mm]</td><td rowspan="1" colspan="1">
                <bold>0.38</bold>–0.71</td><td rowspan="1" colspan="1">0.51–<bold>0.77</bold></td><td rowspan="1" colspan="1">0.59–<bold>0.75</bold></td><td rowspan="1" colspan="1">
                <bold>0.56</bold>–0.69</td><td rowspan="1" colspan="1">0.60–0.61</td></tr><tr><td rowspan="1" colspan="1">
                <abbrev xmlns:xlink="http://www.w3.org/1999/xlink" xlink:title="antennal segment VIb" id="ABBRID0EBOAE" xlink:type="simple">AntVIb</abbrev> [mm]</td><td rowspan="1" colspan="1">
                <bold>0.10</bold>–<bold>0.20</bold></td><td rowspan="1" colspan="1">0.16–<bold>0.20</bold></td><td rowspan="1" colspan="1">
                <bold>0.17</bold>–0.19</td><td rowspan="1" colspan="1">
                <bold>0.17</bold>–<bold>0.20</bold></td><td rowspan="1" colspan="1">0.16–0.17</td></tr><tr><td rowspan="1" colspan="1">
                <abbrev xmlns:xlink="http://www.w3.org/1999/xlink" xlink:title="antennal segment VIpt" id="ABBRID0EGPAE" xlink:type="simple">AntVIpt</abbrev> [mm]</td><td rowspan="1" colspan="1">1.03–1.24</td><td rowspan="1" colspan="1">
                <bold>1.01</bold>–<bold>1.27</bold></td><td rowspan="1" colspan="1">1.18–1.32</td><td rowspan="1" colspan="1">
                <bold>1.11</bold>–<bold>1.33</bold></td><td rowspan="1" colspan="1">1.13–1.25</td></tr><tr><td rowspan="1" colspan="1">
                <abbrev xmlns:xlink="http://www.w3.org/1999/xlink" xlink:title="antennal segment VIpt" id="ABBRID0EGQAE" xlink:type="simple">AntVIpt</abbrev> / <abbrev xmlns:xlink="http://www.w3.org/1999/xlink" xlink:title="antennal segment III" id="ABBRID0EKQAE" xlink:type="simple">AntIII</abbrev> [times]</td><td rowspan="1" colspan="1">
                <bold>1.3</bold>–1.4</td><td rowspan="1" colspan="1">1.5–<bold>1.8</bold></td><td rowspan="1" colspan="1">
                <bold>1.5</bold>–1.7</td><td rowspan="1" colspan="1">1.7–<bold>1.9</bold></td><td rowspan="1" colspan="1">1.7–1.9</td></tr><tr><td rowspan="1" colspan="1">
                <abbrev xmlns:xlink="http://www.w3.org/1999/xlink" xlink:title="antennal segment VIpt" id="ABBRID0EMRAE" xlink:type="simple">AntVIpt</abbrev> / <abbrev xmlns:xlink="http://www.w3.org/1999/xlink" xlink:title="antennal segment VIb" id="ABBRID0EQRAE" xlink:type="simple">AntVIb</abbrev> [times]</td><td rowspan="1" colspan="1">
                <bold>5.4</bold>–6.9</td><td rowspan="1" colspan="1">5.5–<bold>7.1</bold> [~ 6.0]</td><td rowspan="1" colspan="1">6.6–7.1</td><td rowspan="1" colspan="1">
                <bold>6.4</bold>–<bold>7.2</bold> [5.8–7.2]</td><td rowspan="1" colspan="1">6.6–7.8</td></tr><tr><td rowspan="1" colspan="1">Femur of hind legs [mm]</td><td rowspan="1" colspan="1">0.97–<bold>1.38</bold></td><td rowspan="1" colspan="1">
                <bold>0.87</bold>–1.23</td><td rowspan="1" colspan="1">1.05–<bold>1.20</bold></td><td rowspan="1" colspan="1">
                <bold>0.88</bold>–1.10</td><td rowspan="1" colspan="1">0.37–0.38</td></tr><tr><td rowspan="1" colspan="1">Tibia of hind legs [mm]</td><td rowspan="1" colspan="1">1.85–<bold>2.50</bold></td><td rowspan="1" colspan="1">
                <bold>1.70</bold>–2.25</td><td rowspan="1" colspan="1">2.05–<bold>2.38</bold></td><td rowspan="1" colspan="1">
                <bold>1.85</bold>–2.27</td><td rowspan="1" colspan="1">0.73–0.74</td></tr><tr><td rowspan="1" colspan="1">Ultimate rostral <abbrev xmlns:xlink="http://www.w3.org/1999/xlink" xlink:title="segment" id="ABBRID0ENUAE" xlink:type="simple">seg</abbrev>. [mm]</td><td rowspan="1" colspan="1">0.16–<bold>0.18</bold></td><td rowspan="1" colspan="1">
                <bold>0.15</bold>–<bold>0.18</bold> [0.16]</td><td rowspan="1" colspan="1">0.16–<bold>0.17</bold></td><td rowspan="1" colspan="1">
                <bold>0.15</bold>–<bold>0.17</bold></td><td rowspan="1" colspan="1">0.15</td></tr><tr><td rowspan="1" colspan="1">Ultimate rostral segment / its basal width [times]</td><td rowspan="1" colspan="1">2.2</td><td rowspan="1" colspan="1">
                <bold>2.1</bold>–<bold>2.6</bold></td><td rowspan="1" colspan="1"/><td rowspan="1" colspan="1">2.6–2.8</td><td rowspan="1" colspan="1"/></tr><tr><td rowspan="1" colspan="1">Ultimate rostral <abbrev xmlns:xlink="http://www.w3.org/1999/xlink" xlink:title="segment" id="ABBRID0EJWAE" xlink:type="simple">seg</abbrev>. / <abbrev xmlns:xlink="http://www.w3.org/1999/xlink" xlink:title="antennal segment VIb" id="ABBRID0ENWAE" xlink:type="simple">AntVIb</abbrev> [times]</td><td rowspan="1" colspan="1">0.9–<bold>1.6</bold></td><td rowspan="1" colspan="1">
                <bold>0.8</bold>–1.1</td><td rowspan="1" colspan="1">0.9–<bold>1.0</bold></td><td rowspan="1" colspan="1">
                <bold>0.8</bold>–0.9</td><td rowspan="1" colspan="1">0.9</td></tr><tr><td rowspan="1" colspan="1">Ultimate rostral <abbrev xmlns:xlink="http://www.w3.org/1999/xlink" xlink:title="segment" id="ABBRID0EPXAE" xlink:type="simple">seg</abbrev> / 2<sup>nd</sup> <abbrev xmlns:xlink="http://www.w3.org/1999/xlink" xlink:title="segment" id="ABBRID0EVXAE" xlink:type="simple">seg</abbrev>. hind tarsi [times]</td><td rowspan="1" colspan="1">1.2–<bold>1.4</bold></td><td rowspan="1" colspan="1">
                <bold>1.1</bold>–<bold>1.4</bold> [1.3]</td><td rowspan="1" colspan="1">
                <bold>1.2</bold>–1.4</td><td rowspan="1" colspan="1">1.3–<bold>1.5</bold> [<bold>1.2</bold>–1.3]</td><td rowspan="1" colspan="1">1.4</td></tr><tr><td rowspan="1" colspan="1">2<sup>nd</sup> <abbrev xmlns:xlink="http://www.w3.org/1999/xlink" xlink:title="segment" id="ABBRID0E5YAE" xlink:type="simple">seg</abbrev>. hind tarsi [mm]</td><td rowspan="1" colspan="1">
                <bold>0.11</bold>–<bold>0.15</bold></td><td rowspan="1" colspan="1">0.12–0.14</td><td rowspan="1" colspan="1">0.12–<bold>0.14</bold></td><td rowspan="1" colspan="1">
                <bold>0.11</bold>–0.13</td><td rowspan="1" colspan="1">0.11</td></tr><tr><td rowspan="1" colspan="1">Siphunculus [mm]</td><td rowspan="1" colspan="1">0.48–0.61</td><td rowspan="1" colspan="1">
                <bold>0.44</bold>–<bold>0.65</bold></td><td rowspan="1" colspan="1">0.44–0.53</td><td rowspan="1" colspan="1">
                <bold>0.41</bold>–<bold>0.54</bold></td><td rowspan="1" colspan="1">0.39</td></tr><tr><td rowspan="1" colspan="1">
                <italic><abbrev xmlns:xlink="http://www.w3.org/1999/xlink" xlink:title="minimal width of proximal pedunculate portion" id="ABBRID0E21AE" xlink:type="simple">SPW</abbrev></italic> [mm]</td><td rowspan="1" colspan="1">0.05–<bold>0.07</bold></td><td rowspan="1" colspan="1">
                <bold>0.04</bold>–<bold>0.07</bold></td><td rowspan="1" colspan="1">0.04–0.5</td><td rowspan="1" colspan="1">0.04–0.05</td><td rowspan="1" colspan="1">0.04</td></tr><tr><td rowspan="1" colspan="1">
                <italic><abbrev xmlns:xlink="http://www.w3.org/1999/xlink" xlink:title="maximal width of swollen portion of siphunculus" id="ABBRID0E12AE" xlink:type="simple">SSW</abbrev></italic> [mm]</td><td rowspan="1" colspan="1">0.07–<bold>0.11</bold></td><td rowspan="1" colspan="1">
                <bold>0.06</bold>–0.10</td><td rowspan="1" colspan="1">
                <bold>0.07</bold>–0.08</td><td rowspan="1" colspan="1">
                <bold>0.07</bold>–<bold>0.09</bold></td><td rowspan="1" colspan="1">0.06</td></tr><tr><td rowspan="1" colspan="1">Siphunculus / body [mm]</td><td rowspan="1" colspan="1">
                <bold>0.17</bold>–0.21</td><td rowspan="1" colspan="1">0.19–<bold>0.23</bold></td><td rowspan="1" colspan="1">
                <bold>0.16</bold>–0.18</td><td rowspan="1" colspan="1">0.17–<bold>0.20</bold></td><td rowspan="1" colspan="1">0.18</td></tr><tr><td rowspan="1" colspan="1">Siphunculus / <abbrev xmlns:xlink="http://www.w3.org/1999/xlink" xlink:title="antennal segment III" id="ABBRID0E24AE" xlink:type="simple">AntIII</abbrev> [times]</td><td rowspan="1" colspan="1">
                <bold>0.7</bold>–0.8</td><td rowspan="1" colspan="1">
                <bold>0.7</bold>–<bold>0.9</bold></td><td rowspan="1" colspan="1">
                <bold>0.6</bold>–0.7</td><td rowspan="1" colspan="1">
                <bold>0.6</bold>–<bold>0.8</bold></td><td rowspan="1" colspan="1">0.6</td></tr><tr><td rowspan="1" colspan="1">Siphunculus / <italic><abbrev xmlns:xlink="http://www.w3.org/1999/xlink" xlink:title="minimal width of proximal pedunculate portion" id="ABBRID0EC6AE" xlink:type="simple">SPW</abbrev></italic> [times]</td><td rowspan="1" colspan="1">
                <bold>8.1</bold>–9.7</td><td rowspan="1" colspan="1">8.5–<bold>11.2</bold></td><td rowspan="1" colspan="1">
                <bold>9.0</bold>–11.0</td><td rowspan="1" colspan="1">9.2–<bold>13.5</bold></td><td rowspan="1" colspan="1">11.3</td></tr><tr><td rowspan="1" colspan="1">Siphunculus / S<italic>SW</italic> [times]</td><td rowspan="1" colspan="1">
                <bold>5.1</bold>–6.9</td><td rowspan="1" colspan="1">5.6–<bold>7.9</bold></td><td rowspan="1" colspan="1">6.0–6.6</td><td rowspan="1" colspan="1">
                <bold>5.0</bold>–<bold>7.2</bold></td><td rowspan="1" colspan="1">6.6</td></tr><tr><td rowspan="1" colspan="1">
                <italic><abbrev xmlns:xlink="http://www.w3.org/1999/xlink" xlink:title="maximal width of swollen portion of siphunculus" id="ABBRID0EFBAG" xlink:type="simple">SSW</abbrev></italic> / <italic><abbrev xmlns:xlink="http://www.w3.org/1999/xlink" xlink:title="minimal width of proximal pedunculate portion" id="ABBRID0EKBAG" xlink:type="simple">SPW</abbrev></italic> [times]</td><td rowspan="1" colspan="1">1.3–<bold>1.8</bold></td><td rowspan="1" colspan="1">
                <bold>1.2</bold>–<bold>1.8</bold></td><td rowspan="1" colspan="1">
                <bold>1.4</bold>–1.8</td><td rowspan="1" colspan="1">
                <bold>1.4</bold>–<bold>2.1</bold></td><td rowspan="1" colspan="1">1.7</td></tr><tr><td rowspan="1" colspan="1">Cauda [mm]</td><td rowspan="1" colspan="1">0.24–0.30</td><td rowspan="1" colspan="1">
                <bold>0.20</bold>–<bold>0.31</bold></td><td rowspan="1" colspan="1">0.21–<bold>0.25</bold></td><td rowspan="1" colspan="1">
                <bold>0.19</bold>–<bold>0.25</bold></td><td rowspan="1" colspan="1">0.15</td></tr><tr><td rowspan="1" colspan="1">Cauda / siphunculus [times]</td><td rowspan="1" colspan="1">0.5</td><td rowspan="1" colspan="1">
                <bold>0.4</bold>–<bold>0.5</bold> [0.5]</td><td rowspan="1" colspan="1">0.5</td><td rowspan="1" colspan="1">
                <bold>0.4</bold>–<bold>0.5</bold> [0.4–0.5]</td><td rowspan="1" colspan="1">0.4</td></tr><tr><td rowspan="1" colspan="1">Cauda / its basal width [times]</td><td rowspan="1" colspan="1">
                <bold>1.3</bold>–1.4</td><td rowspan="1" colspan="1">
                <bold>1.3</bold>–<bold>1.8</bold></td><td rowspan="1" colspan="1">
                <bold>1.2</bold>–1.3</td><td rowspan="1" colspan="1">
                <bold>1.2</bold>–<bold>1.4</bold></td><td rowspan="1" colspan="1">1</td></tr><tr><td rowspan="1" colspan="6">
                <bold>Secondary sensoria</bold> on…</td></tr><tr><td rowspan="1" colspan="1">… <abbrev xmlns:xlink="http://www.w3.org/1999/xlink" xlink:title="antennal segment III" id="ABBRID0ERFAG" xlink:type="simple">AntIII</abbrev> [quantity]</td><td rowspan="1" colspan="1">0</td><td rowspan="1" colspan="1">0 [0]</td><td rowspan="1" colspan="1">14–<bold>19</bold></td><td rowspan="1" colspan="1">
                <bold>4</bold>–<bold>19</bold> [6–17]</td><td rowspan="1" colspan="1">58–61</td></tr><tr><td rowspan="1" colspan="1">… <abbrev xmlns:xlink="http://www.w3.org/1999/xlink" xlink:title="antennal segment IV" id="ABBRID0EQGAG" xlink:type="simple">AntIV</abbrev> [quantity]</td><td rowspan="1" colspan="1">0</td><td rowspan="1" colspan="1">0 [0]</td><td rowspan="1" colspan="1">0 [0]</td><td rowspan="1" colspan="1">0 [0]</td><td rowspan="1" colspan="1">15–33</td></tr><tr><td rowspan="1" colspan="1">… <abbrev xmlns:xlink="http://www.w3.org/1999/xlink" xlink:title="antennal segment V" id="ABBRID0EIHAG" xlink:type="simple">AntV</abbrev> [quantity]</td><td rowspan="1" colspan="1">0</td><td rowspan="1" colspan="1">0 [0]</td><td rowspan="1" colspan="1">0 [0]</td><td rowspan="1" colspan="1">0 [0]</td><td rowspan="1" colspan="1">7–12</td></tr><tr><td rowspan="1" colspan="6">
                <bold>Setae</bold> on…</td></tr><tr><td rowspan="1" colspan="1">… head, dorsal med. [μm]</td><td rowspan="1" colspan="1">25–<bold>30</bold></td><td rowspan="1" colspan="1">
                <bold>17</bold>–<bold>30</bold></td><td rowspan="1" colspan="1">
                <bold>16</bold>–25</td><td rowspan="1" colspan="1">17–<bold>28</bold></td><td rowspan="1" colspan="1">23</td></tr><tr><td rowspan="1" colspan="1">… head, dorsal med. / <italic>D</italic> [times]</td><td rowspan="1" colspan="1">0.7</td><td rowspan="1" colspan="1">
                <bold>0.5</bold>–<bold>1.2</bold></td><td rowspan="1" colspan="1">
                <bold>0.4</bold>–0.7</td><td rowspan="1" colspan="1">0.5–<bold>0.8</bold></td><td rowspan="1" colspan="1">0.7</td></tr><tr><td rowspan="1" colspan="1">… <abbrev xmlns:xlink="http://www.w3.org/1999/xlink" xlink:title="antennal segment III" id="ABBRID0EEKAG" xlink:type="simple">AntIII</abbrev> [μm]</td><td rowspan="1" colspan="1">15–<bold>18</bold></td><td rowspan="1" colspan="1">
                <bold>10</bold>–<bold>18</bold></td><td rowspan="1" colspan="1">15–18</td><td rowspan="1" colspan="1">
                <bold>10</bold>–<bold>20</bold></td><td rowspan="1" colspan="1">18</td></tr><tr><td rowspan="1" colspan="1">… <abbrev xmlns:xlink="http://www.w3.org/1999/xlink" xlink:title="antennal segment III" id="ABBRID0EGLAG" xlink:type="simple">AntIII</abbrev> / <italic>D</italic> [times]</td><td rowspan="1" colspan="1">0.4–0.5</td><td rowspan="1" colspan="1">
                <bold>0.3</bold>–<bold>0.6</bold></td><td rowspan="1" colspan="1">0.4–0.5</td><td rowspan="1" colspan="1">
                <bold>0.3</bold>–<bold>0.6</bold></td><td rowspan="1" colspan="1">0.5</td></tr><tr><td rowspan="1" colspan="1">… penultimate rostral <abbrev xmlns:xlink="http://www.w3.org/1999/xlink" xlink:title="segment" id="ABBRID0EIMAG" xlink:type="simple">seg</abbrev>. [quantity]</td><td rowspan="1" colspan="1">20–<bold>29</bold></td><td rowspan="1" colspan="1">
                <bold>18</bold>–24</td><td rowspan="1" colspan="1">20–<bold>23</bold></td><td rowspan="1" colspan="1">
                <bold>16</bold>–19</td><td rowspan="1" colspan="1">18</td></tr><tr><td rowspan="1" colspan="1">… ultimate rostral <abbrev xmlns:xlink="http://www.w3.org/1999/xlink" xlink:title="segment" id="ABBRID0EKNAG" xlink:type="simple">seg</abbrev>., accessory [quantity]</td><td rowspan="1" colspan="1">
                <bold>7</bold>–11</td><td rowspan="1" colspan="1">
                <bold>7</bold>–<bold>12</bold> [9]</td><td rowspan="1" colspan="1">10–11</td><td rowspan="1" colspan="1">
                <bold>9</bold>–<bold>14</bold> [9]</td><td rowspan="1" colspan="1">11</td></tr><tr><td rowspan="1" colspan="1">… ultimate rostral <abbrev xmlns:xlink="http://www.w3.org/1999/xlink" xlink:title="segment" id="ABBRID0EPOAG" xlink:type="simple">seg</abbrev>., accessory [μm]</td><td rowspan="1" colspan="1">35–<bold>48</bold></td><td rowspan="1" colspan="1">
                <bold>25–3</bold>5</td><td rowspan="1" colspan="1">
                <bold>28</bold>–35</td><td rowspan="1" colspan="1">30–<bold>40</bold></td><td rowspan="1" colspan="1"/></tr><tr><td rowspan="1" colspan="1">… hind femur, dorsal [μm]</td><td rowspan="1" colspan="1">
                <bold>10</bold>–<bold>20</bold></td><td rowspan="1" colspan="1">
                <bold>10</bold>–13</td><td rowspan="1" colspan="1">
                <bold>17</bold>–<bold>25</bold></td><td rowspan="1" colspan="1">
                <bold>17</bold>–23</td><td rowspan="1" colspan="1"/></tr><tr><td rowspan="1" colspan="1">… hind femur, dorsal / <italic>D</italic> [times]</td><td rowspan="1" colspan="1">
                <bold>0.3</bold>–0.5</td><td rowspan="1" colspan="1">
                <bold>0.3</bold>–<bold>0.6</bold></td><td rowspan="1" colspan="1">0.6–<bold>0.8</bold></td><td rowspan="1" colspan="1">
                <bold>0.5</bold>–0.7</td><td rowspan="1" colspan="1"/></tr><tr><td rowspan="1" colspan="1">… hind tibia, dorsal medial [μm]</td><td rowspan="1" colspan="1">22–<bold>25</bold></td><td rowspan="1" colspan="1">
                <bold>15</bold>–23</td><td rowspan="1" colspan="1">20–<bold>23</bold></td><td rowspan="1" colspan="1">
                <bold>15</bold>–20</td><td rowspan="1" colspan="1"/></tr><tr><td rowspan="1" colspan="1">… hind tibia, dorsal medial / <italic>D</italic> [times]</td><td rowspan="1" colspan="1">
                <bold>0.5</bold>–0.7</td><td rowspan="1" colspan="1">
                <bold>0.5</bold>–<bold>1.0</bold></td><td rowspan="1" colspan="1">0.6–<bold>0.7</bold></td><td rowspan="1" colspan="1">
                <bold>0.5</bold>–<bold>0.7</bold></td><td rowspan="1" colspan="1"/></tr><tr><td rowspan="1" colspan="1">… <abbrev xmlns:xlink="http://www.w3.org/1999/xlink" xlink:title="abdominal segment" id="ABBRID0EUTAG" xlink:type="simple">Abd</abbrev>.2-<abbrev xmlns:xlink="http://www.w3.org/1999/xlink" xlink:title="abdominal segment" id="ABBRID0EYTAG" xlink:type="simple">Abd</abbrev>.5, spinal per segment [quantity]</td><td rowspan="1" colspan="1">10–12</td><td rowspan="1" colspan="1">
                <bold>6</bold>–<bold>15</bold></td><td rowspan="1" colspan="1">10–14</td><td rowspan="1" colspan="1">
                <bold>9</bold>–<bold>15</bold></td><td rowspan="1" colspan="1"/></tr><tr><td rowspan="1" colspan="1">… <abbrev xmlns:xlink="http://www.w3.org/1999/xlink" xlink:title="abdominal segment" id="ABBRID0EYUAG" xlink:type="simple">Abd</abbrev>.2-<abbrev xmlns:xlink="http://www.w3.org/1999/xlink" xlink:title="abdominal segment" id="ABBRID0E3UAG" xlink:type="simple">Abd</abbrev>.5, spinal [μm]</td><td rowspan="1" colspan="1">10–14</td><td rowspan="1" colspan="1">
                <bold>8</bold>–<bold>20</bold></td><td rowspan="1" colspan="1">
                <bold>10</bold>
              </td><td rowspan="1" colspan="1">
                <bold>10</bold>–<bold>18</bold></td><td rowspan="1" colspan="1">13</td></tr><tr><td rowspan="1" colspan="1">… <abbrev xmlns:xlink="http://www.w3.org/1999/xlink" xlink:title="abdominal segment" id="ABBRID0E6VAG" xlink:type="simple">Abd</abbrev>.2-<abbrev xmlns:xlink="http://www.w3.org/1999/xlink" xlink:title="abdominal segment" id="ABBRID0EDWAG" xlink:type="simple">Abd</abbrev>.5, spinal / <italic>D</italic> [times]</td><td rowspan="1" colspan="1">0.3–0.4</td><td rowspan="1" colspan="1">
                <bold>0.2</bold>–<bold>0.6</bold></td><td rowspan="1" colspan="1">
                <bold>0.3</bold>
              </td><td rowspan="1" colspan="1">
                <bold>0.3</bold>–<bold>0.5</bold></td><td rowspan="1" colspan="1">0.4</td></tr><tr><td rowspan="1" colspan="1">… <abbrev xmlns:xlink="http://www.w3.org/1999/xlink" xlink:title="abdominal segment" id="ABBRID0EIXAG" xlink:type="simple">Abd</abbrev>.2-<abbrev xmlns:xlink="http://www.w3.org/1999/xlink" xlink:title="abdominal segment" id="ABBRID0EMXAG" xlink:type="simple">Abd</abbrev>.5, ventral [μm]</td><td rowspan="1" colspan="1">
                <bold>20</bold>–35</td><td rowspan="1" colspan="1">25–<bold>38</bold></td><td rowspan="1" colspan="1">
                <bold>23</bold>–<bold>35</bold></td><td rowspan="1" colspan="1">25–<bold>35</bold></td><td rowspan="1" colspan="1">20</td></tr><tr><td rowspan="1" colspan="1">… <abbrev xmlns:xlink="http://www.w3.org/1999/xlink" xlink:title="abdominal segment" id="ABBRID0EPYAG" xlink:type="simple">Abd</abbrev>.2-<abbrev xmlns:xlink="http://www.w3.org/1999/xlink" xlink:title="abdominal segment" id="ABBRID0ETYAG" xlink:type="simple">Abd</abbrev>.5, ventral / <italic>D</italic> [times]</td><td rowspan="1" colspan="1">
                <bold>0.5</bold>–1.0</td><td rowspan="1" colspan="1">0.8–<bold>1.7</bold></td><td rowspan="1" colspan="1">
                <bold>0.7</bold>–<bold>1.1</bold></td><td rowspan="1" colspan="1">0.8–<bold>1.1</bold></td><td rowspan="1" colspan="1">0.6</td></tr><tr><td rowspan="1" colspan="1">… <abbrev xmlns:xlink="http://www.w3.org/1999/xlink" xlink:title="abdominal segment" id="ABBRID0EYZAG" xlink:type="simple">Abd</abbrev>.8 [quantity]</td><td rowspan="1" colspan="1">5–<bold>8</bold></td><td rowspan="1" colspan="1">
                <bold>4</bold>–<bold>8</bold> [6]</td><td rowspan="1" colspan="1">6–<bold>8</bold></td><td rowspan="1" colspan="1">
                <bold>4</bold>–<bold>8</bold> [5–7]</td><td rowspan="1" colspan="1">4</td></tr><tr><td rowspan="1" colspan="1">… <abbrev xmlns:xlink="http://www.w3.org/1999/xlink" xlink:title="abdominal segment" id="ABBRID0E51AG" xlink:type="simple">Abd</abbrev>.8 [μm]</td><td rowspan="1" colspan="1">
                <bold>25</bold>–<bold>53</bold></td><td rowspan="1" colspan="1">30–40</td><td rowspan="1" colspan="1">30–<bold>38</bold></td><td rowspan="1" colspan="1">
                <bold>27–3</bold>5</td><td rowspan="1" colspan="1">48</td></tr><tr><td rowspan="1" colspan="1">… <abbrev xmlns:xlink="http://www.w3.org/1999/xlink" xlink:title="abdominal segment" id="ABBRID0E62AG" xlink:type="simple">Abd</abbrev>.8 / <italic>D</italic> [times]</td><td rowspan="1" colspan="1">
                <bold>0.7</bold>–1.5</td><td rowspan="1" colspan="1">0.9–<bold>1.7</bold></td><td rowspan="1" colspan="1">
                <bold>0.</bold>9–1.0</td><td rowspan="1" colspan="1">
                <bold>0.8</bold>–<bold>1.1</bold></td><td rowspan="1" colspan="1">1.5</td></tr><tr><td rowspan="1" colspan="1">… genital plate, discal [quantity]</td><td rowspan="1" colspan="1">
                <bold>2</bold>–<bold>5</bold></td><td rowspan="1" colspan="1">
                <bold>2–5</bold>
              </td><td rowspan="1" colspan="1">
                <bold>2</bold>–3</td><td rowspan="1" colspan="1">
                <bold>2–4</bold>
              </td><td rowspan="1" colspan="1">///</td></tr><tr><td rowspan="1" colspan="1">… genital plate, posterior [quantity]</td><td rowspan="1" colspan="1">
                <bold>12</bold>–16</td><td rowspan="1" colspan="1">16–<bold>24</bold></td><td rowspan="1" colspan="1">
                <bold>14–1</bold>5</td><td rowspan="1" colspan="1">17–<bold>24</bold></td><td rowspan="1" colspan="1">///</td></tr><tr><td rowspan="1" colspan="1">… cauda [quantity]</td><td rowspan="1" colspan="1">
                <bold>7</bold>
              </td><td rowspan="1" colspan="1">
                <bold>3</bold>–6 [5]</td><td rowspan="1" colspan="1"/><td rowspan="1" colspan="1">4–7 [5]</td><td rowspan="1" colspan="1">5</td></tr></tbody></table></table-wrap></tp:treatment-sec></tp:taxon-treatment>
